# Supplementary material for: Oxysterols Suppress Release of DNA from Granulocytes into Extracellular Space After Stimulation with Phorbol Myristate Acetate
Source: Biomedicines. 2024 Nov 6;12(11):2535. doi: 10.3390/biomedicines12112535 (PMC11592087; doi:10.3390/biomedicines12112535)
Supplement: Supplementary file 1 [file biomedicines-12-02535-s001.zip]

Archive with 1 entries (1 files):
- biomedicines-3264369-supplementary.pdf
